# Supplementary material for: The effect of carbetocin compared to misoprostol in management of the third stage of labor and prevention of postpartum hemorrhage: a systematic review
Source: Syst Rev. 2018 Oct 20;7:170. doi: 10.1186/s13643-018-0832-4 (PMC6195687; doi:10.1186/s13643-018-0832-4)
Supplement: Supplementary file 1 — Data extraction form and Quality assessment. (ZIP 17 kb) [file 13643_2018_832_MOESM1_ESM.zip]

Archive with 2 entries (2 files):
- Data extraction form Appendix 3.xlsx
- quality assessment.xlsx
