# Supplementary material for: The effect of carbetocin compared to misoprostol in management of the third stage of labor and prevention of postpartum hemorrhage: a systematic review
Source: Syst Rev. 2018 Oct 20;7:170. doi: 10.1186/s13643-018-0832-4 (PMC6195687; doi:10.1186/s13643-018-0832-4)
Supplement: Supplementary file 1 — Data extraction form and Quality assessment. (ZIP 17 kb) [file 13643_2018_832_MOESM1_ESM.zip › Data extraction form Appendix 3.xlsx]

## Sheet: Sheet1
					Data extraction sheet
			first auther	year	location	inclusion criteria	exclusion criteria	intervention	1ry outcome	2ry outcome
			Elbohoty,	2016	Egypt, Ain Shams University Hospitals	Patients with a full term pregnancy (≥37 weeks) scheduled for an elective cesarean delivery at Ain Shams maternity hospital in Cairo, Egypt, between October 1, 2012 and June 30, 2013. Recognizable risk factors for postpartum hemorrage were recorded in 220 (83.6%) of the included patients. The most common risk factors reported were animia, previous CS, multiple pregnancies , polyhydramnios, and ma…	1) Hypersensitivity to oxytocin, carbetocin, or prostaglandins. 2) Contraindication to treatment with prostaglandins (e.g. glaucoma).3) History of significant heart disease.4) Severe asthma.5) Epilepsy.6) History or evidence of liver, renal, or vascular disease.7) History of coagulopathy, thrombocytopenia, or anticoagulant therapy.8) HELLP syndrome or eclampsia. 9) Placental abruption. 10) Contra…	Patients were randomised to: 1) Carbetocin group: treated with a single 1-mL ampoule of carbetocin (100 μg/mL) added to 10 cm saline that was administered intravenously following the delivery of the neonate. 2) Misoprostol group: treated with two sublingual misoprostol tablets (each tablet 200 μg) following the cesarean delivery. 3)Oxytocin group: treated with a single 1-mL ampoule of oxytocin (1…	occurrence of uterine atony necessitating additional uterotonics	1) total blood loss (ml) 2) bleeding 500-1000 ml 3) bleeding >1000 ml 4) need for blood transfusion. 5) additional surgical interventions. 6) headache 7) heat sensation 8) abdominal pain 9) palpitation 10) metalic taste 11) fever 12) shivering 13) nausea 14) vomiting 15) pruritus
			Ibrahim	2017	Egypt, Benha University hospital	severe preeclamptic women with single foetus, gestational age more 28 weeks' and vaginal delivery. Preeclampsia is labelled as severe in the presence of any of the following abnormalities: (1) A persistent systolic blood pressure of >160 mmHg or diastolic pressure of >110 mmHg.(2) Protein excretion of >5 g/24 h.(3) Oliguria (<400 ml/24 h).(4) Platelet count <100,000/mm3.(5) HELLP syndrome.(6) Cer…	HELLP syndrome, eclampsia, abruptioplacentae, polyhydramnios, uterine scar, chorioamnionitis, malpresentation and multiple pregnancies.	Patients were randomised to two groups: Carbetocin group: received a single dose of carbetocin (100 mg in 1 mlampoule) slow intravenous bolus over 1 min. Misoprostol group: recived (600 mg, 3 tables) sublingually after the delivery of the baby.	postpartum haemorrhage (blood loss of ≥500 ml)	use of other uterotonics, Duration of third stage of labour, Manual removal of placenta, Mean blood loss, Need for blood transfusion, Postpartum Hg level, blood pressure, Heart rate, Need for ICU admission, Maternal death, Abdominal pain, Feeling of warmth, Fever, Headache, Metallic taste, Nausea, Shivering, Tachycardia, Vomiting
			Maher	2016	Egypt, Menofia University hospitals	Full term vaginal delivery with retained placenta more than 30 minutes after delivery of the baby and after institution of the routine active management of the third stage.	maternal hemodynamic instability (pulse > 100 beats/minute, systolic blood pressure <100 mmHg, diastolic blood pressure reduction more than 20 mmHg), vaginal birth after cesarean scar, cesarean delivery, partially expelled placenta which needed manual removal of the placenta or curettage, associated medical disorders (e.g. pre-eclampsia, gestational hypertension, pre-gestational and gestational d…	Patients randomised into three groups: Intraumbilical oxytocin: as 30 IU diluted in 30 ml normal saline via a nasogastric tube that passed throughthe umbilical vein. Intravenous carbetocin: as 1 ampoule (1 ml/100 mcg) diluted in 10 ml normal saline over 30–60 seconds. Sublingual misoprostol: as 400 ug.Following drug administration, controlled cord traction performed every 5-10 minutes forpossible…	measures were delivery of the placenta within 30 minutes following drug administration (either spontaneously or following cord traction), or the need for manual removal of the placenta.	injection to placental delivery time, post-delivery hemoglobin, need for blood transfusion, or additional utertonics.s
