# Supplementary material for: The effect of carbetocin compared to misoprostol in management of the third stage of labor and prevention of postpartum hemorrhage: a systematic review
Source: Syst Rev. 2018 Oct 20;7:170. doi: 10.1186/s13643-018-0832-4 (PMC6195687; doi:10.1186/s13643-018-0832-4)
Supplement: Supplementary file 1 — Data extraction form and Quality assessment. (ZIP 17 kb) [file 13643_2018_832_MOESM1_ESM.zip › quality assessment.xlsx]

## Sheet: Sheet1
						Quality assessment
			Study		Random sequence generation (selection bias)	Allocation concealment (selection bias)	Blinding of participants and personnel (performance bias)	Blinding of outcome assessment (detection bias)	Incomplete outcome data (attrition bias)	Selective reporting (reporting bias)	Other bias
			Elbohoty, 2016		low risk as the Randomization was performed in a 1:1:1 ratio using a computer-generated sequence by using MedCalc version 13.2.2 (MedCalc Software, Ostend, Belgium)	low risk as Numbered, sealed envelopes were prepared, with each envelope containing one of the three study drugs and placebos for the other two drugs. Tablet placebos, containing hydrogenated castor oil, hypromellose, microcrystalline cellulose, and sodium starch glycolate were prepared to be identical in size, color, shape, and packing to the tablet study drug. Intravenous placebo ampoules conta…	The randomization protocol was concealed from the research team and the primary investigator contacted a central coordinating investigator to identify the envelope to be distributed to each patient. Consequently, patients, investigators, and data analysts were masked to group assignments and unmasking only occurred after data analysis was completed.	uncertain	low risk as 270 women were entroled and randomised to 3 study groups each group contain 90 patients. 1) Carbetocin group: two patients were excluded after recieving general anathesia. 2) Misoprostol group: one patient was excluded due to accedintal breaking of the ampole 3) Oxytocin group: four patients were excluded; two of them due to recieving general anathesia and the other two due to acciden…	low risk as The data of all the 263 women randomised in the study were analysed.
			Ibrahim, 2017		uncertain risk	uncertain risk	uncertain risk	uncertain risk	low risk : A total 80 patient entroled 20 of them were excluded due to 8 of them developed intrapartum eclamsia and 12 of them needed emergency CS. The remaing 60 patients completed the study.	low risk: Analyses were performed for all the 60 participants randomised in the study.
			Maher, 2016		low risk : Used computer based randome sequence generation.	low risk : The trial sequence was hidden into opaque sequenced envelopes with each envelope contained anassignment for a single patient.	low risk : The envelopes prepared by the medical research officer in the hospital and all authors were unaware of the envelopes contents	uncertain risk	low risk : A total 281 patients were entroled and all of them completed the study.	low risk : Analyses were performed for all the 281 participants randomised in the study.
